# Supplementary material for: Comprehensive Analysis of CircRNA Expression Profiles in Multiple Tissues of Pigs
Source: Int J Mol Sci. 2023 Nov 11;24(22):16205. doi: 10.3390/ijms242216205 (PMC10671760; doi:10.3390/ijms242216205)
Supplement: Supplementary file 1 [file ijms-24-16205-s001.zip]

Archive with 2 entries (2 files):
- Supplement Table.xlsx
- Supplementary Figure.pdf
